# Supplementary material for: Bacillus subtilis Fed to Sows Promotes Intestinal Development and Regulates Mucosal Immunity in Offspring
Source: Vet Sci. 2025 May 18;12(5):489. doi: 10.3390/vetsci12050489 (PMC12116194; doi:10.3390/vetsci12050489)
Supplement: Supplementary file 1 [file vetsci-12-00489-s001.zip]

Archive with 1 entries (1 files):
- vetsci-3614802-supplementary.pdf
